# Supplementary material for: In Vitro and In Vivo Studies on the Structural Organization of Chs3 from Saccharomyces cerevisiae
Source: Int J Mol Sci. 2017 Mar 25;18(4):702. doi: 10.3390/ijms18040702 (PMC5412288; doi:10.3390/ijms18040702)
Supplement: Supplementary file 1 [file ijms-18-00702-s001.zip]

Archive with 11 entries (11 files):
- Supplemental Table 3.docx
- Legends to Supplemental Figures.docx
- Supplemental Figure S1.tif
- Supplemental Figure S2.tif
- Supplemental Figure S3.tif
- Supplemental Figure S4.tif
- Supplemental Figure S5.tif
- Supplemental Figure S6.tif
- Supplemental Figure S7.tif
- Supplemental Table 1.docx
- Supplemental Table 2.docx
